# Supplementary material for: Missense mutations in a transmembrane domain of the Komagataeibacter xylinus BcsA lead to changes in cellulose synthesis
Source: BMC Microbiol. 2019 Sep 12;19:216. doi: 10.1186/s12866-019-1577-5 (PMC6740014; doi:10.1186/s12866-019-1577-5)
Supplement: Supplementary file 3 — Primers used for bcs operon gene amplification and for sequencing of bcs genes. (XLSX 9 kb) [file 12866_2019_1577_MOESM3_ESM.xlsx]

## Sheet: Sheet1
Supplemental Table 2: Primers used for bcs operon gene amplification and for sequencing of bcs genes.
Primer	Sequence
bcsA Fwrd	AACGAAGAAGAATCCTAAGGC
bcsA Rev	GACGGGTTGTTCGTATCGT
bcsB Fwrd	CAGCCTCATGGACATGGTTCT
bcsB Rev	GGACGAAGCATATCGTTTATGG
bcsC Fwrd1	CGGACTGGTATATGCACAACAGA
bcsC Rev1	GGCGCAAGATGGTCATACG
bcsC Fwrd2	GACTGTCGCCGGATGACTA
bcsC Rev2	ATCGAAACCACCAACAAGGCTA
bcsD Fwrd	GTGTATCAGGCCCTTGCGAA
bcsD Rev	ATCCAGGCAAGCGATCGTATT
Sequencing primers.
bcsA Seq Fwrd1	AACGAAGAAGAATCCTAAGGC
bcsA Seq Fwrd2	TTGGGACAATGCTTCTGGT
bcsA Seq Fwrd3	TACCGCACTCAAGATGCAG
bcsA Seq Fwrd4	AACTGTCTTTCGGCCATCTC
bcsA Seq Rev1	ACCAGAAGCATTGTCCCAA
bcsA Seq Rev2	CTGCATCTTGAGTGCGGTA
bcsA Seq Rev3	GAGATGGCCGAAAGACAGTT
bcsA Seq Rev4	GACGGGTTGTTCGTATCGT
bcsB Seq Fwrd1	AGCCTCATGGACATGGTTC
bcsB Seq Fwrd2	CTGAACGAGCAGTATATCGG
bcsB Seq Fwrd3	ACCGTGATGAGGTCATTACC
bcsB Seq Fwrd4	GCAAACAATGCGTTCCATCT
bcsB Seq Fwrd5	ACCTCCTTCAGATGTTGGG
bcsB Seq Rev1	CCGATATACTGCTCGTTCAG
bcsB Seq Rev2	GGTAATGACCTCATCACGGT
bcsB Seq Rev3	AGATGGAACGCATTGTTTGC
bcsB Seq Rev4	CCCAACATCTGAAGGAGGT
bcsB Seq Rev5	GGACGAAGCATATCGTTTATGG
bcsC Seq Fwrd1	GGACTGGTATATGCACAACAGA
bcsC Seq Fwrd2	AGCACCTGTTCAACGGTT
bcsC Seq Fwrd3	GCATCGTTACCTCGAAGATG
bcsC Seq Fwrd4	GATTCAGCGCAGAAGGTC
bcsC Seq Fwrd5	CTGTCGCCGGATGACTATT
bcsC Seq Fwrd6	ATAATCCGCAGGACCTTGAT
bcsC Seq Fwrd7	CCTGCAGAACCAGAACAAC
bcsC Seq Rev1	GAACCGTTGAACAGGTGC
bcsC Seq Rev2	CATCTTCGAGGTAACGATGC
bcsC Seq Rev3	CGCATTGGCAAGGTTGAT
bcsC Seq Rev4	GCGCAAGATGGTCATACG
bcsC Seq Rev5	GTTGTCCTTGCCGTCATT
bcsC Seq Rev6	CGGTATTGATGCGATGTTCC
bcsC Seq Rev7	GAAACCACCAACAAGGCTA
bcsD Seq Fwrd1	GTATCAGGCCCTTGCGAA
bcsD Seq Fwrd2	AGATCGAACTGAACGCG
bcsD Seq Rev1	CGACATAATCACCAAACGCA
bcsD Seq Rev2	ATCCAGGCAAGCGATCGTATT
